# Supplementary material for: Plasma Proteomic Biomarkers in Alzheimer’s Disease and Cardiovascular Disease: A Longitudinal Study
Source: Int J Mol Sci. 2024 Oct 6;25(19):10751. doi: 10.3390/ijms251910751 (PMC11477191; doi:10.3390/ijms251910751)
Supplement: Supplementary file 1 [file ijms-25-10751-s001.zip]

Archive with 1 entries (1 files):
- Supplementary Table S1-S3.xlsx
