# Supplementary material for: Plasma Proteomic Biomarkers in Alzheimer’s Disease and Cardiovascular Disease: A Longitudinal Study
Source: Int J Mol Sci. 2024 Oct 6;25(19):10751. doi: 10.3390/ijms251910751 (PMC11477191; doi:10.3390/ijms251910751)
Supplement: Supplementary file 1 [file ijms-25-10751-s001.zip › Supplementary Table S1-S3.xlsx]

## Sheet: Table S1
Table S1 Linear mixed model analysis of 146 proteomic biomarkers
Number	Variable	AD-p value	MCI-p value	CVD-p value	APOE4-p value
100001	ZA1Micro	0.0168	0.0721	<.0001	0.0454
100002	ZA2Macro	<.0001	0.006	0.6984	0.5256
100003	ZAACT	0.1231	0.0069	0.8646	0.007
100004	ZAAT	0.0221	0.1652	0.1589	0.0823
100005	ZACE	0.5423	0.4627	<.0001	0.9595
100006	ZAdiponectin	0.0336	0.1147	0.944	0.9004
100007	ZAFP	0.1122	0.995	0.6837	0.7841
100008	ZAGRP	0.1254	0.1855	0.4354	0.7738
100009	ZANG2	0.7117	0.0702	0.0681	0.6852
100010	ZAngiotensinogen	0.6767	0.1307	0.0016	0.3206
100011	ZApoAI	0.0155	0.3493	0.2227	0.1625
100012	ZApoAII	0.2821	0.0162	0.2493	0.8697
100013	ZApoAIV	0.015	<.0001	0.5063	0.179
100014	ZApoB	0.3023	0.3418	0.0051	0.0085
100015	ZApoCI	0.4399	0.8677	0.4835	0.2302
100016	ZApoCIII	0.2583	0.6052	0.021	0.5207
100017	ZApoD	0.067	0.0019	0.0456	0.3576
100018	ZApoE	0.0043	0.025	0.2618	<.0001
100019	ZApoH	0.0279	0.1225	0.0039	0.5874
100020	ZAXL	0.1067	0.0084	0.0233	0.8027
100021	ZB2M	0.002	0.7813	<.0001	0.0092
100022	ZBDNF	0.5187	0.5407	0.2217	0.51
100023	ZBLC	0.1129	0.3329	0.2741	0.3424
100024	ZBMP6	0.0002	0.0227	0.8923	0.7858
100025	ZBNP	<.0001	<.0001	0.0001	0.6866
100026	ZBTC	0.2848	0.1889	0.6861	0.3488
100027	ZC3	0.008	0.1504	0.0391	0.0221
100028	ZCA199	0.5897	0.627	0.1094	0.0011
100029	ZCalcitonin	0.0633	0.0061	0.0124	0.0102
100030	ZCD40	0.2489	0.0093	0.0023	0.6728
100031	ZCD40L	0.7969	0.3956	0.6787	0.7819
100032	ZCD5L	0.7214	0.3593	0.4487	0.0711
100033	ZCEA	0.0245	0.6243	0.6912	0.6237
100034	ZCgA	0.0563	0.1545	0.1627	0.1192
100035	ZCKMB	0.5962	0.4449	0.12	0.0186
100036	ZCLU	0.3846	0.0006	0.5229	0.6942
100037	ZCNTF	0.0501	0.4924	0.4345	0.5665
100038	ZCFH	0.0332	0.9712	0.4388	0.6863
100039	ZCortisol	0.3645	0.3217	0.7441	0.0006
100040	ZCpeptide	0.2558	0.0429	<.0001	0.8281
100041	ZCRP	0.8939	0.312	0.6456	<.0001
100042	ZCystatinC	0.0213	0.2157	<.0001	0.013
100043	ZEGF	0.9168	0.6932	0.4102	0.5774
100044	ZEGFR	0.1407	0.8518	0.1952	0.9855
100045	ZEDNA	0.8826	0.8897	0.1834	0.9716
100046	ZEotaxin1	0.7217	0.4298	0.6934	0.7426
100047	ZEotaxin3	0.0001	<.0001	0.9535	0.7877
100048	ZESelectin	0.3797	0.4781	0.181	0.7196
100049	ZFABP	0.29	0.7654	0.0009	0.118
100050	ZFactorVII	0.4566	0.8919	0.9128	0.5839
100051	ZFAS	0.1871	0.2687	0.0004	0.2817
100052	ZFasL	0.4029	0.4273	0.2061	0.8813
100053	ZFetuinA	0.6266	0.1816	0.1825	0.9094
100054	ZFGF4	0.0155	0.8267	0.5189	0.4868
100055	ZFibrinogen	0.0094	0.727	0.321	0.0612
100056	ZFRTN	0.4358	0.9801	0.1337	0.5418
100057	ZFSH	0.129	0.061	0.1817	0.1251
100058	ZGH	0.6042	0.2019	0.1366	0.1023
100059	ZGROalph	0.6153	0.8701	0.1624	0.9838
100060	ZGSTalp	0.0836	0.4803	0.0002	0.1957
100061	ZHaptoglobin	0.3723	0.7197	0.3549	0.0989
100062	ZHBELGF	0.2037	0.0004	0.1961	0.7386
100063	ZHCC4	0.7395	0.3062	0.4393	0.2437
100064	ZHGF	0.0031	0.009	0.0776	0.011
100065	ZI309	0.0124	0.1072	0.4394	0.7637
100066	ZICAM1	0.0009	0.1567	0.1346	0.6724
100067	ZIgA	0.1509	0.3235	0.8708	0.4187
100068	ZIgE	0.8451	0.783	0.9255	0.5827
100069	ZILGFBP	0.3479	0.3626	0.8593	0.3785
100070	ZIGM	0.0004	0.0009	0.9925	0.1996
100071	ZIL13	0.5093	0.827	0.9139	0.0058
100072	ZIL16	0.3228	0.1658	0.0122	0.2143
100073	ZIL18	0.0307	0.0179	0.0686	0.0217
100074	ZIL3	0.1143	<.0001	0.2982	0.0889
100075	ZIL6r	0.0566	0.0735	0.4955	0.9397
100076	ZIL8	0.5314	0.43	0.0612	0.3359
100077	ZInsulin	0.1235	0.3333	0.0038	0.3193
100078	ZIP10	0.2232	0.1854	0.0225	0.1002
100079	ZKIM1	0.0023	0.4617	0.0019	0.99
100080	ZLeptin	0.48	0.2414	<.0001	0.5677
100081	ZLH	0.8623	0.2337	0.0177	0.761
100082	ZLpa	0.3042	0.4238	0.0752	0.7851
100083	ZMCP1	0.9682	0.3834	0.7845	0.1459
100084	ZMCP2	0.6135	0.7809	0.106	0.6162
100085	ZMCP3	0.0298	0.8455	0.6735	0.6941
100086	ZMCP4	0.0898	0.4889	0.2879	0.9688
100087	ZMCSF1	0.2789	0.9323	<.0001	0.3145
100088	ZMDC	0.1439	0.0557	0.0221	0.8787
100089	ZMMIF	0.4404	0.9862	0.0651	0.6682
100090	ZMI	0.2017	0.6117	0.0008	0.013
100091	ZMIP1a	0.0033	0.0003	0.0688	0.9691
100092	ZMIP1b	0.4533	0.4424	0.1359	0.8788
100093	ZMIP3a	0.1439	0.3653	0.0782	0.1636
100094	ZMMP1	0.0208	0.001	0.0603	0.5165
100095	ZMMP10	<.0001	<.0001	0.2061	0.46
100096	ZMMP2	0.5528	0.8667	0.5029	0.569
100097	ZMMP7	0.3189	0.3412	0.0042	0.6221
100098	ZMMP9	0.048	0.0992	0.9852	0.6422
100099	ZMMP9t	0.1771	0.1752	0.9932	0.8578
100100	ZMPIF11	0.212	0.9138	0.0253	0.5483
100101	ZMPO	0.3721	0.208	0.403	0.3509
100102	ZMyoglobin	0.9714	0.3827	0.0359	0.5816
100103	ZNGAL	0.0048	0.5465	0.0117	0.108
100104	ZNR_CAM	0.7542	0.6993	0.1238	0.7923
100105	ZOsteopontin	0.6894	0.0114	0.0988	0.8233
100106	ZPAI1	0.5043	0.0713	0.1699	0.4025
100107	ZPAP	0.1988	0.5174	0.4423	0.0789
100108	ZPAPPA	<.0001	0.9795	0.2262	0.002
100109	ZPARC	0.0461	0.9444	0.1875	0.0715
100110	ZPDGFBB	0.5625	0.7472	0.1765	0.381
100111	ZPLGF	0.9118	0.5916	0.2071	0.6834
100112	ZPPP	0.0005	0.0022	0.0322	0.1904
100113	ZPRL	0.1312	0.4207	0.3102	0.4312
100114	ZpM	0.5784	0.0365	0.0003	0.2525
100115	ZpMtotal	0.4757	0.0204	0.0002	0.5214
100116	ZPYY	0.0062	0.0638	0.1026	0.1633
100117	ZRAGE	0.0697	0.9298	0.2613	0.3865
100118	ZRANTES	0.5619	0.4871	0.3482	0.367
100119	ZResistin	0.0172	0.9414	0.1385	0.1136
100120	ZSAP	0.0448	0.9675	0.8768	0.0019
100121	ZSCF	0.4512	0.0496	0.1716	0.9924
100122	ZSGOT	0.2556	0.6148	0.1451	0.6292
100123	ZSHBG	0.0805	0.306	0.0262	0.6288
100124	ZSOD1	0.7526	0.5616	0.3297	0.798
100125	ZSortilin	0.1123	0.1595	0.0447	0.683
100126	ZTBG	0.0003	0.4449	0.9215	0.0135
100127	ZTECK	0.427	0.8739	0.4428	0.2665
100128	ZTTotal	0.0003	<.0001	0.9859	0.8039
100129	ZTFF3	0.0046	0.7653	<.0001	0.1706
100130	ZTHP	0.0005	0.0038	<.0001	0.0038
1001	ZThrombospondin1	0.1338	0.0617	0.4178	0.2379
100132	ZTIM1	0.0011	0.4999	0.0328	0.1321
100133	ZTM	0.0324	0.3665	<.0001	0.4626
100134	ZTNC	0.0005	0.0033	0.0766	0.8632
100135	ZTNFalpha	0.1418	0.442	0.0049	0.0111
100136	ZTNFR2	0.5208	0.0385	<.0001	0.0175
100137	ZThrombopoietin	0.0375	0.825	0.791	0.8616
100138	ZTNF_AIL	0.1488	0.0547	0.0623	0.9955
100139	ZSerotransferrin	0.111	0.1778	0.0262	0.6568
100140	ZTSH	0.9838	0.5086	0.1344	0.9263
100141	ZTTR	0.1562	0.0002	0.0075	0.2701
100142	ZVCAM1	0.0522	0.8136	0.0085	0.205
100143	ZVEGF	0.0003	0.0169	<.0001	0.0895
100144	ZVitronectin	0.001	0.0609	0.1665	0.914
100145	ZVKDP	0.0402	0.2474	0.1951	0.6481
100146	ZvWF	0.0271	0.3385	0.6503	0.8705

## Sheet: Table S2
Table S2	Pearson correlation and Spearman correlation analyses
Pearson Correlation Coefficients, N = 566
Prob > |r| under H0: Rho=0
	ZA1Micro	ZApoD	ZApoH	ZAXL	ZB2M	ZBNP	ZCalcitonin	ZCD40	ZC3	ZCpeptide	ZCystatinC	ZKIM1	ZNGAL	ZpM	ZPPP	ZTFF3	ZTHP	ZTIM1	ZTM	ZTNFR2	ZTTR	VEGF
ZA1Micro	1	-0.08642	0.38604	0.3198	0.61593	0.23995	0.21385	0.43473	0.25604	0.30701	0.59247	0.09796	0.47082	0.32137	0.19886	0.47697	-0.37195	0.3499	0.57845	0.533	0.14025	0.45712
		0.0398	<.0001	<.0001	<.0001	<.0001	<.0001	<.0001	<.0001	<.0001	<.0001	0.0198	<.0001	<.0001	<.0001	<.0001	<.0001	<.0001	<.0001	<.0001	0.0008	<.0001
ZApoD	-0.08642	1	0.1	-0.03134	0.02299	0.12649	-0.06708	0.10944	-0.12168	-0.23593	0.01798	-0.06347	-0.05481	-0.176	0.05724	0.06167	0.08338	0.21697	0.14109	0.0253	0.12996	-0.01315
	0.0398		0.0173	0.4568	0.5853	0.0026	0.1109	0.0092	0.0037	<.0001	0.6694	0.1315	0.1929	<.0001	0.1739	0.1429	0.0474	<.0001	0.0008	0.5481	0.0019	0.755
ZApoH	0.38604	0.1	1	0.07052	0.35858	0.07036	0.06843	0.16392	0.41265	0.16524	0.39578	0.04341	0.27196	0.19964	0.10251	0.16595	-0.18115	0.24304	0.32888	0.25718	0.37107	0.19276
	<.0001	0.0173		0.0937	<.0001	0.0945	0.1039	<.0001	<.0001	<.0001	<.0001	0.3025	<.0001	<.0001	0.0147	<.0001	<.0001	<.0001	<.0001	<.0001	<.0001	<.0001
ZAXL	0.3198	-0.03134	0.07052	1	0.38072	0.19777	0.09893	0.26679	-0.13195	0.12363	0.3536	0.06859	0.25785	0.10371	0.07668	0.26235	-0.16845	0.23026	0.51036	0.42835	0.04522	0.16552
	<.0001	0.4568	0.0937		<.0001	<.0001	0.0186	<.0001	0.0017	0.0032	<.0001	0.1031	<.0001	0.0136	0.0683	<.0001	<.0001	<.0001	<.0001	<.0001	0.2828	<.0001
ZB2M	0.61593	0.02299	0.35858	0.38072	1	0.38277	0.11305	0.59939	0.21555	0.26671	0.83431	0.11527	0.56001	0.25309	0.19433	0.61131	-0.49416	0.58914	0.59211	0.72643	0.0812	0.58877
	<.0001	0.5853	<.0001	<.0001		<.0001	0.0071	<.0001	<.0001	<.0001	<.0001	0.006	<.0001	<.0001	<.0001	<.0001	<.0001	<.0001	<.0001	<.0001	0.0535	<.0001
ZBNP	0.23995	0.12649	0.07036	0.19777	0.38277	1	0.05772	0.31887	-0.15349	-0.01554	0.36353	0.03665	0.26229	-0.00172	0.20282	0.41325	-0.27684	0.25049	0.31145	0.23707	-0.17829	0.273
	<.0001	0.0026	0.0945	<.0001	<.0001		0.1703	<.0001	0.0002	0.7121	<.0001	0.3841	<.0001	0.9674	<.0001	<.0001	<.0001	<.0001	<.0001	<.0001	<.0001	<.0001
ZCalcitonin	0.21385	-0.06708	0.06843	0.09893	0.11305	0.05772	1	0.08612	-0.00713	0.17644	0.14732	0.07543	0.13794	0.16828	0.05265	0.06812	-0.13029	0.0235	0.1452	0.0828	0.05124	0.08288
	<.0001	0.1109	0.1039	0.0186	0.0071	0.1703		0.0406	0.8657	<.0001	0.0004	0.0729	0.001	<.0001	0.211	0.1055	0.0019	0.5768	0.0005	0.049	0.2235	0.0487
ZCD40	0.43473	0.10944	0.16392	0.26679	0.59939	0.31887	0.08612	1	0.03812	0.14055	0.58946	0.1683	0.3491	0.11819	0.16136	0.54931	-0.24362	0.5186	0.46222	0.47292	0.10485	0.5401
	<.0001	0.0092	<.0001	<.0001	<.0001	<.0001	0.0406		0.3653	0.0008	<.0001	<.0001	<.0001	0.0049	0.0001	<.0001	<.0001	<.0001	<.0001	<.0001	0.0126	<.0001
ZC3	0.25604	-0.12168	0.41265	-0.13195	0.21555	-0.15349	-0.00713	0.03812	1	0.16251	0.16722	-0.04443	0.14188	0.13001	0.02925	-0.00139	-0.07547	0.1728	-0.02966	0.1426	0.1278	0.21815
	<.0001	0.0037	<.0001	0.0017	<.0001	0.0002	0.8657	0.3653		0.0001	<.0001	0.2913	0.0007	0.0019	0.4874	0.9736	0.0728	<.0001	0.4813	0.0007	0.0023	<.0001
ZCpeptide	0.30701	-0.23593	0.16524	0.12363	0.26671	-0.01554	0.17644	0.14055	0.16251	1	0.31458	0.11079	0.18681	0.70254	0.25065	0.19265	-0.22866	0.08079	0.10727	0.19583	0.10022	0.24261
	<.0001	<.0001	<.0001	0.0032	<.0001	0.7121	<.0001	0.0008	0.0001		<.0001	0.0083	<.0001	<.0001	<.0001	<.0001	<.0001	0.0547	0.0107	<.0001	0.0171	<.0001
ZCystatinC	0.59247	0.01798	0.39578	0.3536	0.83431	0.36353	0.14732	0.58946	0.16722	0.31458	1	0.1438	0.54397	0.31099	0.18006	0.61329	-0.49585	0.51658	0.53894	0.6481	0.19973	0.55944
	<.0001	0.6694	<.0001	<.0001	<.0001	<.0001	0.0004	<.0001	<.0001	<.0001		0.0006	<.0001	<.0001	<.0001	<.0001	<.0001	<.0001	<.0001	<.0001	<.0001	<.0001
ZKIM1	0.09796	-0.06347	0.04341	0.06859	0.11527	0.03665	0.07543	0.1683	-0.04443	0.11079	0.1438	1	0.153	0.1669	0.08728	0.109	-0.03888	0.05785	0.10142	0.10789	-0.00636	0.14205
	0.0198	0.1315	0.3025	0.1031	0.006	0.3841	0.0729	<.0001	0.2913	0.0083	0.0006		0.0003	<.0001	0.0379	0.0095	0.3559	0.1693	0.0158	0.0102	0.88	0.0007
ZNGAL	0.47082	-0.05481	0.27196	0.25785	0.56001	0.26229	0.13794	0.3491	0.14188	0.18681	0.54397	0.153	1	0.21926	0.13845	0.40404	-0.34676	0.30997	0.47493	0.45508	0.05426	0.43005
	<.0001	0.1929	<.0001	<.0001	<.0001	<.0001	0.001	<.0001	0.0007	<.0001	<.0001	0.0003		<.0001	0.001	<.0001	<.0001	<.0001	<.0001	<.0001	0.1974	<.0001
ZpM	0.32137	-0.176	0.19964	0.10371	0.25309	-0.00172	0.16828	0.11819	0.13001	0.70254	0.31099	0.1669	0.21926	1	0.21252	0.20217	-0.19941	0.04286	0.15118	0.19341	0.08628	0.18216
	<.0001	<.0001	<.0001	0.0136	<.0001	0.9674	<.0001	0.0049	0.0019	<.0001	<.0001	<.0001	<.0001		<.0001	<.0001	<.0001	0.3087	0.0003	<.0001	0.0402	<.0001
ZPPP	0.19886	0.05724	0.10251	0.07668	0.19433	0.20282	0.05265	0.16136	0.02925	0.25065	0.18006	0.08728	0.13845	0.21252	1	0.20679	-0.12462	0.12817	0.13214	0.12967	-0.10604	0.24228
	<.0001	0.1739	0.0147	0.0683	<.0001	<.0001	0.211	0.0001	0.4874	<.0001	<.0001	0.0379	0.001	<.0001		<.0001	0.003	0.0022	0.0016	0.002	0.0116	<.0001
ZTFF3	0.47697	0.06167	0.16595	0.26235	0.61131	0.41325	0.06812	0.54931	-0.00139	0.19265	0.61329	0.109	0.40404	0.20217	0.20679	1	-0.30665	0.29459	0.4979	0.46332	0.07994	0.47243
	<.0001	0.1429	<.0001	<.0001	<.0001	<.0001	0.1055	<.0001	0.9736	<.0001	<.0001	0.0095	<.0001	<.0001	<.0001		<.0001	<.0001	<.0001	<.0001	0.0574	<.0001
ZTHP	-0.37195	0.08338	-0.18115	-0.16845	-0.49416	-0.27684	-0.13029	-0.24362	-0.07547	-0.22866	-0.49585	-0.03888	-0.34676	-0.19941	-0.12462	-0.30665	1	-0.22508	-0.32977	-0.38248	0.00551	-0.31788
	<.0001	0.0474	<.0001	<.0001	<.0001	<.0001	0.0019	<.0001	0.0728	<.0001	<.0001	0.3559	<.0001	<.0001	0.003	<.0001		<.0001	<.0001	<.0001	0.896	<.0001
ZTIM1	0.3499	0.21697	0.24304	0.23026	0.58914	0.25049	0.0235	0.5186	0.1728	0.08079	0.51658	0.05785	0.30997	0.04286	0.12817	0.29459	-0.22508	1	0.32714	0.5004	0.04391	0.58089
	<.0001	<.0001	<.0001	<.0001	<.0001	<.0001	0.5768	<.0001	<.0001	0.0547	<.0001	0.1693	<.0001	0.3087	0.0022	<.0001	<.0001		<.0001	<.0001	0.2971	<.0001
ZTM	0.57845	0.14109	0.32888	0.51036	0.59211	0.31145	0.1452	0.46222	-0.02966	0.10727	0.53894	0.10142	0.47493	0.15118	0.13214	0.4979	-0.32977	0.32714	1	0.55917	0.07031	0.35862
	<.0001	0.0008	<.0001	<.0001	<.0001	<.0001	0.0005	<.0001	0.4813	0.0107	<.0001	0.0158	<.0001	0.0003	0.0016	<.0001	<.0001	<.0001		<.0001	0.0947	<.0001
ZTNFR2	0.533	0.0253	0.25718	0.42835	0.72643	0.23707	0.0828	0.47292	0.1426	0.19583	0.6481	0.10789	0.45508	0.19341	0.12967	0.46332	-0.38248	0.5004	0.55917	1	0.02446	0.49731
	<.0001	0.5481	<.0001	<.0001	<.0001	<.0001	0.049	<.0001	0.0007	<.0001	<.0001	0.0102	<.0001	<.0001	0.002	<.0001	<.0001	<.0001	<.0001		0.5614	<.0001
ZTTR	0.14025	0.12996	0.37107	0.04522	0.0812	-0.17829	0.05124	0.10485	0.1278	0.10022	0.19973	-0.00636	0.05426	0.08628	-0.10604	0.07994	0.00551	0.04391	0.07031	0.02446	1	0.00505
	0.0008	0.0019	<.0001	0.2828	0.0535	<.0001	0.2235	0.0126	0.0023	0.0171	<.0001	0.88	0.1974	0.0402	0.0116	0.0574	0.896	0.2971	0.0947	0.5614		0.9046
VEGF	0.45712	-0.01315	0.19276	0.16552	0.58877	0.273	0.08288	0.5401	0.21815	0.24261	0.55944	0.14205	0.43005	0.18216	0.24228	0.47243	-0.31788	0.58089	0.35862	0.49731	0.00505	1
	<.0001	0.755	<.0001	<.0001	<.0001	<.0001	0.0487	<.0001	<.0001	<.0001	<.0001	0.0007	<.0001	<.0001	<.0001	<.0001	<.0001	<.0001	<.0001	<.0001	0.9046
Spearman Correlation Coefficients, N = 566
Prob > |r| under H0: Rho=0
	ZA1Micro	ZApoD	ZApoH	ZAXL	ZB2M	ZBNP	ZCalcitonin	ZCD40	ZC3	ZCpeptide	ZCystatinC	ZKIM1	ZNGAL	ZpM	ZPPP	ZTFF3	ZTHP	ZTIM1	ZTM	ZTNFR2	ZTTR	VEGF
ZA1Micro	1	-0.07981	0.43525	0.30465	0.57586	0.19657	0.19612	0.41361	0.25859	0.29515	0.51887	0.11188	0.44082	0.27726	0.1947	0.42709	-0.312	0.34423	0.54561	0.56743	0.16093	0.4263
		0.0578	<.0001	<.0001	<.0001	<.0001	<.0001	<.0001	<.0001	<.0001	<.0001	0.0077	<.0001	<.0001	<.0001	<.0001	<.0001	<.0001	<.0001	<.0001	0.0001	<.0001
ZApoD	-0.07981	1	0.0296	-0.01729	0.01559	0.13233	-0.08529	0.12464	-0.13287	-0.23568	0.01551	-0.07274	-0.06052	-0.15441	0.0759	0.06788	0.07499	0.19657	0.11931	0.02918	0.08811	0.01687
	0.0578		0.4822	0.6814	0.7113	0.0016	0.0425	0.003	0.0015	<.0001	0.7127	0.0838	0.1504	0.0002	0.0712	0.1067	0.0746	<.0001	0.0045	0.4884	0.0361	0.6889
ZApoH	0.43525	0.0296	1	0.12097	0.33881	0.06664	0.08115	0.19848	0.37957	0.18878	0.36263	0.0812	0.297	0.19635	0.1378	0.19294	-0.19658	0.19326	0.34793	0.31114	0.35857	0.22123
	<.0001	0.4822		0.0039	<.0001	0.1133	0.0537	<.0001	<.0001	<.0001	<.0001	0.0535	<.0001	<.0001	0.001	<.0001	<.0001	<.0001	<.0001	<.0001	<.0001	<.0001
ZAXL	0.30465	-0.01729	0.12097	1	0.39602	0.20693	0.09177	0.28922	-0.11426	0.13808	0.35957	0.07172	0.28173	0.10866	0.09479	0.26024	-0.15093	0.23187	0.5171	0.50228	0.04053	0.15327
	<.0001	0.6814	0.0039		<.0001	<.0001	0.029	<.0001	0.0065	0.001	<.0001	0.0883	<.0001	0.0097	0.0241	<.0001	0.0003	<.0001	<.0001	<.0001	0.3358	0.0003
ZB2M	0.57586	0.01559	0.33881	0.39602	1	0.35656	0.09808	0.59524	0.18897	0.28687	0.79715	0.12274	0.54177	0.26571	0.1644	0.5622	-0.4422	0.58042	0.56796	0.8153	0.07094	0.55847
	<.0001	0.7113	<.0001	<.0001		<.0001	0.0196	<.0001	<.0001	<.0001	<.0001	0.0034	<.0001	<.0001	<.0001	<.0001	<.0001	<.0001	<.0001	<.0001	0.0918	<.0001
ZBNP	0.19657	0.13233	0.06664	0.20693	0.35656	1	0.02072	0.3167	-0.12706	-0.01835	0.31537	0.1107	0.26062	-0.001	0.18602	0.40518	-0.24524	0.23647	0.29149	0.29434	-0.1581	0.25031
	<.0001	0.0016	0.1133	<.0001	<.0001		0.6227	<.0001	0.0025	0.6632	<.0001	0.0084	<.0001	0.981	<.0001	<.0001	<.0001	<.0001	<.0001	<.0001	0.0002	<.0001
ZCalcitonin	0.19612	-0.08529	0.08115	0.09177	0.09808	0.02072	1	0.07408	-0.0028	0.18631	0.12817	0.07917	0.14477	0.19026	0.03917	0.06228	-0.09482	0.0019	0.15043	0.08878	0.07231	0.08384
	<.0001	0.0425	0.0537	0.029	0.0196	0.6227		0.0782	0.947	<.0001	0.0023	0.0598	0.0006	<.0001	0.3522	0.1389	0.0241	0.964	0.0003	0.0347	0.0857	0.0462
ZCD40	0.41361	0.12464	0.19848	0.28922	0.59524	0.3167	0.07408	1	0.03787	0.16454	0.57608	0.18207	0.31955	0.12433	0.16538	0.54026	-0.22359	0.57054	0.44602	0.56207	0.10087	0.5403
	<.0001	0.003	<.0001	<.0001	<.0001	<.0001	0.0782		0.3685	<.0001	<.0001	<.0001	<.0001	0.003	<.0001	<.0001	<.0001	<.0001	<.0001	<.0001	0.0164	<.0001
ZC3	0.25859	-0.13287	0.37957	-0.11426	0.18897	-0.12706	-0.0028	0.03787	1	0.19141	0.14556	0.00708	0.13724	0.14852	0.05072	-0.02017	-0.08924	0.14534	-0.03599	0.13642	0.13293	0.21421
	<.0001	0.0015	<.0001	0.0065	<.0001	0.0025	0.947	0.3685		<.0001	0.0005	0.8665	0.0011	0.0004	0.2283	0.6321	0.0338	0.0005	0.3928	0.0011	0.0015	<.0001
ZCpeptide	0.29515	-0.23568	0.18878	0.13808	0.28687	-0.01835	0.18631	0.16454	0.19141	1	0.35571	0.18146	0.22924	0.72021	0.2332	0.20756	-0.23914	0.11597	0.11808	0.25317	0.11854	0.28425
	<.0001	<.0001	<.0001	0.001	<.0001	0.6632	<.0001	<.0001	<.0001		<.0001	<.0001	<.0001	<.0001	<.0001	<.0001	<.0001	0.0057	0.0049	<.0001	0.0047	<.0001
ZCystatinC	0.51887	0.01551	0.36263	0.35957	0.79715	0.31537	0.12817	0.57608	0.14556	0.35571	1	0.16406	0.51765	0.32179	0.13942	0.5604	-0.43705	0.49397	0.489	0.69553	0.19104	0.53229
	<.0001	0.7127	<.0001	<.0001	<.0001	<.0001	0.0023	<.0001	0.0005	<.0001		<.0001	<.0001	<.0001	0.0009	<.0001	<.0001	<.0001	<.0001	<.0001	<.0001	<.0001
ZKIM1	0.11188	-0.07274	0.0812	0.07172	0.12274	0.1107	0.07917	0.18207	0.00708	0.18146	0.16406	1	0.17705	0.18939	0.10623	0.17088	-0.04598	0.08084	0.11994	0.16775	-0.02472	0.16105
	0.0077	0.0838	0.0535	0.0883	0.0034	0.0084	0.0598	<.0001	0.8665	<.0001	<.0001		<.0001	<.0001	0.0114	<.0001	0.2748	0.0546	0.0043	<.0001	0.5573	0.0001
ZNGAL	0.44082	-0.06052	0.297	0.28173	0.54177	0.26062	0.14477	0.31955	0.13724	0.22924	0.51765	0.17705	1	0.25478	0.14381	0.36524	-0.3308	0.29883	0.45839	0.53783	0.03491	0.42995
	<.0001	0.1504	<.0001	<.0001	<.0001	<.0001	0.0006	<.0001	0.0011	<.0001	<.0001	<.0001		<.0001	0.0006	<.0001	<.0001	<.0001	<.0001	<.0001	0.4071	<.0001
ZpM	0.27726	-0.15441	0.19635	0.10866	0.26571	-0.001	0.19026	0.12433	0.14852	0.72021	0.32179	0.18939	0.25478	1	0.19288	0.17941	-0.20131	0.0832	0.13547	0.22067	0.09388	0.19702
	<.0001	0.0002	<.0001	0.0097	<.0001	0.981	<.0001	0.003	0.0004	<.0001	<.0001	<.0001	<.0001		<.0001	<.0001	<.0001	0.0479	0.0012	<.0001	0.0255	<.0001
ZPPP	0.1947	0.0759	0.1378	0.09479	0.1644	0.18602	0.03917	0.16538	0.05072	0.2332	0.13942	0.10623	0.14381	0.19288	1	0.20593	-0.12611	0.10667	0.11996	0.17006	-0.07151	0.19943
	<.0001	0.0712	0.001	0.0241	<.0001	<.0001	0.3522	<.0001	0.2283	<.0001	0.0009	0.0114	0.0006	<.0001		<.0001	0.0027	0.0111	0.0043	<.0001	0.0892	<.0001
ZTFF3	0.42709	0.06788	0.19294	0.26024	0.5622	0.40518	0.06228	0.54026	-0.02017	0.20756	0.5604	0.17088	0.36524	0.17941	0.20593	1	-0.25053	0.30494	0.48048	0.47973	0.07153	0.4521
	<.0001	0.1067	<.0001	<.0001	<.0001	<.0001	0.1389	<.0001	0.6321	<.0001	<.0001	<.0001	<.0001	<.0001	<.0001		<.0001	<.0001	<.0001	<.0001	0.0891	<.0001
ZTHP	-0.312	0.07499	-0.19658	-0.15093	-0.4422	-0.24524	-0.09482	-0.22359	-0.08924	-0.23914	-0.43705	-0.04598	-0.3308	-0.20131	-0.12611	-0.25053	1	-0.20678	-0.29743	-0.37303	-0.01041	-0.27347
	<.0001	0.0746	<.0001	0.0003	<.0001	<.0001	0.0241	<.0001	0.0338	<.0001	<.0001	0.2748	<.0001	<.0001	0.0027	<.0001		<.0001	<.0001	<.0001	0.8049	<.0001
ZTIM1	0.34423	0.19657	0.19326	0.23187	0.58042	0.23647	0.0019	0.57054	0.14534	0.11597	0.49397	0.08084	0.29883	0.0832	0.10667	0.30494	-0.20678	1	0.32288	0.59259	0.05649	0.54361
	<.0001	<.0001	<.0001	<.0001	<.0001	<.0001	0.964	<.0001	0.0005	0.0057	<.0001	0.0546	<.0001	0.0479	0.0111	<.0001	<.0001		<.0001	<.0001	0.1796	<.0001
ZTM	0.54561	0.11931	0.34793	0.5171	0.56796	0.29149	0.15043	0.44602	-0.03599	0.11808	0.489	0.11994	0.45839	0.13547	0.11996	0.48048	-0.29743	0.32288	1	0.64664	0.04373	0.3362
	<.0001	0.0045	<.0001	<.0001	<.0001	<.0001	0.0003	<.0001	0.3928	0.0049	<.0001	0.0043	<.0001	0.0012	0.0043	<.0001	<.0001	<.0001		<.0001	0.299	<.0001
ZTNFR2	0.56743	0.02918	0.31114	0.50228	0.8153	0.29434	0.08878	0.56207	0.13642	0.25317	0.69553	0.16775	0.53783	0.22067	0.17006	0.47973	-0.37303	0.59259	0.64664	1	0.0108	0.56311
	<.0001	0.4884	<.0001	<.0001	<.0001	<.0001	0.0347	<.0001	0.0011	<.0001	<.0001	<.0001	<.0001	<.0001	<.0001	<.0001	<.0001	<.0001	<.0001		0.7976	<.0001
ZTTR	0.16093	0.08811	0.35857	0.04053	0.07094	-0.1581	0.07231	0.10087	0.13293	0.11854	0.19104	-0.02472	0.03491	0.09388	-0.07151	0.07153	-0.01041	0.05649	0.04373	0.0108	1	0.03166
	0.0001	0.0361	<.0001	0.3358	0.0918	0.0002	0.0857	0.0164	0.0015	0.0047	<.0001	0.5573	0.4071	0.0255	0.0892	0.0891	0.8049	0.1796	0.299	0.7976		0.4523
VEGF	0.4263	0.01687	0.22123	0.15327	0.55847	0.25031	0.08384	0.5403	0.21421	0.28425	0.53229	0.16105	0.42995	0.19702	0.19943	0.4521	-0.27347	0.54361	0.3362	0.56311	0.03166	1
	<.0001	0.6889	<.0001	0.0003	<.0001	<.0001	0.0462	<.0001	<.0001	<.0001	<.0001	0.0001	<.0001	<.0001	<.0001	<.0001	<.0001	<.0001	<.0001	<.0001	0.4523

## Sheet: Table S3
Table S3 R-squared measures for 22 proteins
8 Clusters			R-squared with		1-R**2
Cluster	Variable	Variable name	Own	Next	Ratio
			Cluster	Closest
Cluster 1	ZA1Micro	Alpha-1-Microglobulin	0.551	0.2671	0.6127
	ZB2M	Beta-2-Microglobulin	0.8269	0.5027	0.3481
	ZBNP	Brain Natriuretic Peptide	0.2465	0.1127	0.8492
	ZCystatinC	Cystatin C	0.7859	0.4411	0.383
	ZNGAL	Neutrophil Gelatinase-Associated Lipocal	0.4725	0.1892	0.6506
	ZTFF3	Trefoil Factor 3	0.5359	0.2748	0.6399
	ZTHP	Hamm-Horsfall Urinary Glycoprotein	0.3698	0.0988	0.6993
	ZTNFR2	Tumor Necrosis Factor Receptor 2	0.6028	0.3445	0.606
Cluster 2	ZCD40	CD 40 antigen	0.6682	0.3797	0.535
	ZTIM1	Tissue Inhibitor of Metalloproteinases 1	0.7038	0.282	0.4125
	VEGF	Vascular Endothelial Growth Factor	0.7215	0.3857	0.4533
Cluster 3	ZAXL	AXL Receptor Tyrosine Kinase	0.7552	0.1679	0.2942
	ZTM	Thrombomodulin	0.7552	0.4439	0.4403
Cluster 4	ZApoH	Apolipoprotein H	0.6855	0.1355	0.3638
	ZTTR	Transthyretin	0.6855	0.0074	0.3168
Cluster 5	ZCalcitonin	Calcitonin	1	0.0331	0
Cluster 6	ZKIM1	Kidney Injury Molecule-1	1	0.0251	0
Cluster 7	ZCpeptide	C-peptide	0.8037	0.0879	0.2152
	ZpM	Proinsulin	0.7817	0.0895	0.2397
	ZPPP	Pancreatic Polypeptide	0.2462	0.0527	0.7957
Cluster 8	ZApoD	Apolipoprotein D	0.5608	0.0342	0.4547
	ZC3	Complement C3	0.5608	0.1065	0.4915
